# Supplementary material for: Majorbio Cloud: A one‐stop, comprehensive bioinformatic platform for multiomics analyses
Source: Imeta. 2022 Mar 16;1(2):e12. doi: 10.1002/imt2.12 (PMC10989754; doi:10.1002/imt2.12)
Supplement: Supplementary file 1 — Supporting information. [file IMT2-1-e12-s001.xlsx]

## Sheet: Table S1
Table S1. Tools list of reference-genome based eukaryotic transcriptomic (Figure 2A) and metagenomic workflow (Figure 2B).
Workflow	Module	Tool	Software	Citation
reference-genome based eukaryotic transcriptomics	Sequence processing	Quality Control	fastp, Sickle, trimmomatic	[1-3]
		Alignment	Hisat2, star, tophat2	[4-6]
		Assemble	stringtie, cufflinks	[7,8]
	Expression Analysis	Quality	RSEM, Salmon, Htseq, kallisto, feature counts	[9-13]
		Remove Batch Effects	combat, sv a, remove batch effect	[14]
		Normalization	tmm, deseq, tpm/fpkm/cpm	[15]
		Differential analysis	deseq2, edgeR, NOIseq, Limma	[16-19]
	Geneset Analysis	Venn	vennDiagram upset	[20]
		Cluster analysis	hcluster, kMeans, heatmap, biclust	[21-24]
		Enrichment Analysis	clusterprofile	[25]
		PCA	procomp pca	[26]
		Pathway Analysis	gsea, ReactomePA, pathview	[27-29]
		PPI	String	[30]
		Transcript Factor	jaspar, animalTFDB, plantTFDB	[31-33]
	Gene structure analysis	SNP/InDel	Sentietion, GATK, Samtools	[34,35]
		Alternative Splicing	Rmats, ASprofile	[36,37]
		Gene Fusion	STAR-fusion, tophat-fusion	[38,39]
	Advanced Analysis	Network Analysis	WGCNA, MEGENA	[40,41]
		Time Series Analysis	STEM	[42]
		ceRNA Analysis	TargetScan, ENCORI	[43, 44]
Metagenomics	Sequence Processing	Quality Control	Fastp	[1]
		Host removal	BWA	[45]
	Assembly and Prediction	Assembly	Megahit, IDBA-UD, Bowtie2	[46-48]
		Gene Prediction	MetaGene, Prodigal, MetaGeneMark	[49-51]
	Geneset and Annotation	NR Geneset	Cd-hit, SOAPaligner	[52,53]
		Taxon & Function annotation, Personal Function annotation	Diamond, HMMER	[54,55]
		Personal Function annotation	SignalP, EffectiveT3	[56,57]
		Host removal, Assembly	samtools	[35]
		Taxon by reads	MetaPhlAn3, Kraken2	[58,59]
		Taxon & Function annotation	HUMAnN2	[60]
References
[1] Chen S, Zhou Y, Chen Y, et al. fastp: an ultra-fast all-in-one FASTQ preprocessor. Bioinformatics. 2018;34(17):i884-i890. doi:10.1093/bioinformatics/bty560
[2] Joshi, N., Fass, J., et al. Sickle: A sliding-window, adaptive, quality-based trimming tool for FastQ files (Version 1.33)[Software]. Available at https://github.com/najoshi/sickle. (Accessed 19 March 2017).
[3] Bolger AM, Lohse M, Usadel B. Trimmomatic: a flexible trimmer for Illumina sequence data. Bioinformatics. 2014;30(15):2114-2120. doi:10.1093/bioinformatics/btu170
[4] Kim D, Langmead B, Salzberg SL. HISAT: a fast spliced aligner with low memory requirements. Nat Methods. 2015;12(4):357-360. doi:10.1038/nmeth.3317
[5] Dobin A, Davis CA, Schlesinger F, et al. STAR: ultrafast universal RNA-seq aligner. Bioinformatics. 2013;29(1):15-21. doi:10.1093/bioinformatics/bts635
[6] Kim D, Pertea G, Trapnell C, et al. TopHat2: accurate alignment of transcriptomes in the presence of insertions, deletions and gene fusions. Genome Biol. 2013;14(4):R36. Published 2013 Apr 25. doi:10.1186/gb-2013-14-4-r36
[7] Pertea M, Kim D, Pertea GM, et al. Transcript-level expression analysis of RNA-seq experiments with HISAT, StringTie and Ballgown. Nat Protoc. 2016;11(9):1650-1667. doi:10.1038/nprot.2016.095
[8] Trapnell C, Hendrickson DG, Sauvageau M, Goff L, Rinn JL, Pachter L. Differential analysis of gene regulation at transcript resolution with RNA-seq. Nat Biotechnol. 2013;31(1):46-53. doi:10.1038/nbt.2450
[9] Li B, Dewey CN. RSEM: accurate transcript quantification from RNA-Seq data with or without a reference genome. BMC Bioinformatics. 2011;12:323. Published 2011 Aug 4. doi:10.1186/1471-2105-12-323
[10] Patro R, Duggal G, Love MI, et al. Salmon provides fast and bias-aware quantification of transcript expression. Nat Methods. 2017;14(4):417-419. doi:10.1038/nmeth.4197
[11] Anders S, Pyl PT, Huber W. HTSeq--a Python framework to work with high-throughput sequencing data. Bioinformatics. 2015;31(2):166-169. doi:10.1093/bioinformatics/btu638
[12] Bray NL, Pimentel H, Melsted P, et al. Near-optimal probabilistic RNA-seq quantification [published correction appears in Nat Biotechnol. 2016 Aug 9;34(8):888]. Nat Biotechnol. 2016;34(5):525-527. doi:10.1038/nbt.3519
[13] Liao Y, Smyth GK, Shi W. featureCounts: an efficient general purpose program for assigning sequence reads to genomic features. Bioinformatics. 2014;30(7):923-930. doi:10.1093/bioinformatics/btt656
[14] Johnson WE, Li C, Rabinovic A. Adjusting batch effects in microarray expression data using empirical Bayes methods. Biostatistics. 2007;8(1):118-127. doi:10.1093/biostatistics/kxj037
[15] Anders S, Huber W. Differential expression analysis for sequence count data. Genome Biol. 2010;11(10):R106. doi:10.1186/gb-2010-11-10-r106
[16] Love MI, Huber W, Anders S. Moderated estimation of fold change and dispersion for RNA-seq data with DESeq2. Genome Biol. 2014;15(12):550. doi:10.1186/s13059-014-0550-8
[17] Robinson MD, McCarthy DJ, Smyth GK. edgeR: a Bioconductor package for differential expression analysis of digital gene expression data. Bioinformatics. 2010;26(1):139-140. doi:10.1093/bioinformatics/btp616
[18] Tarazona S, Furió-Tarí P, Turrà D, et al. Data quality aware analysis of differential expression in RNA-seq with NOISeq R/Bioc package. Nucleic Acids Res. 2015;43(21):e140. doi:10.1093/nar/gkv711
[19] Ritchie ME, Phipson B, Wu D, et al. limma powers differential expression analyses for RNA-sequencing and microarray studies. Nucleic Acids Res. 2015;43(7):e47. doi:10.1093/nar/gkv007
[20] Chen H, Boutros PC. VennDiagram: a package for the generation of highly-customizable Venn and Euler diagrams in R. BMC Bioinformatics. 2011;12:35. Published 2011 Jan 26. doi:10.1186/1471-2105-12-35
[21] Antoine Lucas, Sylvain Jasson, Using amap and ctc Packages for Huge Clustering, R News, 2006, vol 6, issue 5 pages 58-60.
[22] Fabian P , Gaël V, Alexandre G, et al. Scikit-learn: Machine Learning in Python.JMLR.2011; 12(85):2825−2830.
[23] Galili T, O'Callaghan A, Sidi J, et al. heatmaply: an R package for creating interactive cluster heatmaps for online publishing. Bioinformatics. 2018;34(9):1600-1602. doi:10.1093/bioinformatics/btx657
[24] Orzechowski P, Panszczyk A, Huang X, et al. runibic: a Bioconductor package for parallel row-based biclustering of gene expression data. Bioinformatics. 2018;34(24):4302-4304. doi:10.1093/bioinformatics/bty512
[25] Wu T, Hu E, Xu S, et al. clusterProfiler 4.0: A universal enrichment tool for interpreting omics data. Innovation (N Y). 2021;2(3):100141. Published 2021 Jul 1. doi:10.1016/j.xinn.2021.100141
[26] Kevin B, Anna-Leigh B, Vincent C, et al。PCAtools: Everything Principal Components Analysis. 2019.
[27] Subramanian A, Tamayo P, Mootha VK, et al. Gene set enrichment analysis: a knowledge-based approach for interpreting genome-wide expression profiles. Proc Natl Acad Sci USA. 2005;102(43):15545-15550. doi:10.1073/pnas.0506580102
[28] Yu G, He QY. ReactomePA: an R/Bioconductor package for reactome pathway analysis and visualization. Mol Biosyst. 2016;12(2):477-479. doi:10.1039/c5mb00663e
[29] Luo W, Brouwer C. Pathview: an R/Bioconductor package for pathway-based data integration and visualization. Bioinformatics. 2013;29(14):1830-1831. doi:10.1093/bioinformatics/btt285
[30] Szklarczyk D, Gable AL, Nastou KC, et al. The STRING database in 2021: customizable protein-protein networks, and functional characterization of user-uploaded gene/measurement sets. Nucleic Acids Res. 2021;49(D1):D605-D612. doi:10.1093/nar/gkaa1074
[31] Castro-Mondragon JA, Riudavets-Puig R, Rauluseviciute I, et al. JASPAR 2022: the 9th release of the open-access database of transcription factor binding profiles. Nucleic Acids Res. 2022;50(D1):D165-D173. doi:10.1093/nar/gkab1113
[32] Hu H, Miao YR, Jia LH, et al. AnimalTFDB 3.0: a comprehensive resource for annotation and prediction of animal transcription factors. Nucleic Acids Res. 2019;47(D1):D33-D38. doi:10.1093/nar/gky822
[33] Jin J, Tian F, Yang DC, et al. PlantTFDB 4.0: toward a central hub for transcription factors and regulatory interactions in plants. Nucleic Acids Res. 2017;45(D1):D1040-D1045. doi:10.1093/nar/gkw982
[34] Donald N F, Rafael A, Jessica A W, et al. The Sentieon Genomics Tools - A fast and accurate solution to variant calling from next-generation sequence data. bioRxiv .2017. doi:10.1101/115717
[35] Li H, Handsaker B, Wysoker A, et al. The Sequence Alignment/Map format and SAMtools. Bioinformatics. 2009;25(16):2078-2079. doi:10.1093/bioinformatics/btp352
[36] Shen S, Park JW, Lu ZX, et al. rMATS: robust and flexible detection of differential alternative splicing from replicate RNA-Seq data. Proc Natl Acad Sci U S A. 2014;111(51):E5593-E5601. doi:10.1073/pnas.1419161111
[37] Florea L, Song L, Salzberg SL. Thousands of exon skipping events differentiate among splicing patterns in sixteen human tissues. F1000Res. 2013;2:188. Published 2013 Sep 16. doi:10.12688/f1000research.2-188.v2
[38] Haas BJ, Dobin A, Li B, et al. Accuracy assessment of fusion transcript detection via read-mapping and de novo fusion transcript assembly-based methods. Genome Biol. 2019;20(1):213. Published 2019 Oct 21. doi:10.1186/s13059-019-1842-9
[39] Kim D, Salzberg SL. TopHat-Fusion: an algorithm for discovery of novel fusion transcripts. Genome Biol. 2011;12(8):R72. Published 2011 Aug 11. doi:10.1186/gb-2011-12-8-r72
[40] Langfelder P, Horvath S. WGCNA: an R package for weighted correlation network analysis. BMC Bioinformatics. 2008;9:559. Published 2008 Dec 29. doi:10.1186/1471-2105-9-559
[41] Song WM, Zhang B. Multiscale Embedded Gene Co-expression Network Analysis. PLoS Comput Biol. 2015;11(11):e1004574. Published 2015 Nov 30. doi:10.1371/journal.pcbi.1004574
[42] Ernst J, Bar-Joseph Z. STEM: a tool for the analysis of short time series gene expression data. BMC Bioinformatics. 2006;7:191. Published 2006 Apr 5. doi:10.1186/1471-2105-7-191
[43] Agarwal V, Bell GW, Nam JW, Bartel DP. Predicting effective microRNA target sites in mammalian mRNAs. Elife. 2015;4:e05005. Published 2015 Aug 12. doi:10.7554/eLife.05005
[44] Zhou KR, Liu S, Cai L, Bin L, et al. ENCORI: The Encyclopedia of RNA Interactomes.
[45] Li H, Durbin R. Fast and accurate short read alignment with Burrows-Wheeler transform. Bioinformatics. 2009;25(14):1754-1760. doi:10.1093/bioinformatics/btp324
[46] Li D, Luo R, Liu CM, et al. MEGAHIT v1.0: A fast and scalable metagenome assembler driven by advanced methodologies and community practices. Methods. 2016;102:3-11. doi:10.1016/j.ymeth.2016.02.020
[47] Peng Y, Leung HC, Yiu SM, et al. IDBA-UD: a de novo assembler for single-cell and metagenomic sequencing data with highly uneven depth. Bioinformatics. 2012;28(11):1420-1428. doi:10.1093/bioinformatics/bts174
[48] Langmead B, Trapnell C, Pop M, et al. Ultrafast and memory-efficient alignment of short DNA sequences to the human genome. Genome Biol. 2009;10(3):R25. doi:10.1186/gb-2009-10-3-r25
[49] Noguchi H, Park J, Takagi T. MetaGene: prokaryotic gene finding from environmental genome shotgun sequences. Nucleic Acids Res. 2006;34(19):5623-5630. doi:10.1093/nar/gkl723
[50] Hyatt D, Chen GL, Locascio PF,et al. Prodigal: prokaryotic gene recognition and translation initiation site identification. BMC Bioinformatics. 2010;11:119. Published 2010 Mar 8. doi:10.1186/1471-2105-11-119
[51] Zhu W, Lomsadze A, Borodovsky M. Ab initio gene identification in metagenomic sequences. Nucleic Acids Res. 2010;38(12):e132. doi:10.1093/nar/gkq275
[52] Li W, Godzik A. Cd-hit: a fast program for clustering and comparing large sets of protein or nucleotide sequences. Bioinformatics. 2006;22(13):1658-1659. doi:10.1093/bioinformatics/btl158
[53] Li R, Yu C, Li Y, et al. SOAP2: an improved ultrafast tool for short read alignment. Bioinformatics. 2009;25(15):1966-1967. doi:10.1093/bioinformatics/btp336
[54] Buchfink B, Xie C, Huson DH. Fast and sensitive protein alignment using DIAMOND. Nat Methods. 2015;12(1):59-60. doi:10.1038/nmeth.3176
[55] Mistry J, Finn RD, Eddy SR, et al. Challenges in homology search: HMMER3 and convergent evolution of coiled-coil regions. Nucleic Acids Res. 2013;41(12):e121. doi:10.1093/nar/gkt263
[56] Petersen TN, Brunak S, von Heijne G, et al. SignalP 4.0: discriminating signal peptides from transmembrane regions. Nat Methods. 2011;8(10):785-786. doi:10.1038/nmeth.1701
[57] Arnold R, Brandmaier S, Kleine F, et al. Sequence-based prediction of type III secreted proteins PLoS Pathog. 2009;5(4):e1000376. doi:10.1371/journal.ppat.1000376
[58] Segata N, Waldron L, Ballarini A, et al. Metagenomic microbial community profiling using unique clade-specific marker genes. Nat Methods. 2012;9(8):811-814. Published 2012 Jun 10. doi:10.1038/nmeth.2066
[59] Wood DE, Salzberg SL. Kraken: ultrafast metagenomic sequence classification using exact alignments. Genome Biol. 2014;15(3):R46. Published 2014 Mar 3. doi:10.1186/gb-2014-15-3-r46
[60] Franzosa EA, McIver LJ, Rahnavard G, et al. Species-level functional profiling of metagenomes and metatranscriptomes. Nat Methods. 2018;15(11):962-968. doi:10.1038/s41592-018-0176-y

## Sheet: Table S2
Table S2. Summary of tools in Majorbio® Cloud
Tool type (Number of tools)
Query toolkit (89)	Gene assessment/Data assessment (5)
Visual diagramming toolkit (45)	Predictive analysis (5)
Sequence and file processing (33)	Quantitative analysis (4)
Gene annotation and classification (32)	Survival analysis (3)
Data processing (29)	ID conversion (2)
Statistical analysis (19)	Single cell analysis (1)
Multivariate statistics (11)	Genome browser (1)
Gene set analysis (8)	Protein and metabolism (1)
Sequence alignment (8)	Identification of bacteria (1)
Form processing (5)	Diversity analysis (1)
